# Supplementary material for: Enterohemorrhagic Escherichia coli O157:H7 Infection Inhibits Host Endoplasmic Reticulum Stress in Intestinal Epithelial Cells via the PERK Pathway
Source: Pathogens. 2025 Apr 30;14(5):440. doi: 10.3390/pathogens14050440 (PMC12114629; doi:10.3390/pathogens14050440)
Supplement: Supplementary file 1 [file pathogens-14-00440-s001.zip]

Archive with 1 entries (1 files):
- Supplementary figure1-12.pdf
